# Supplementary material for: Natural History and Prognostic Factors at First Relapse in Multiple Myeloma
Source: Cancers (Basel). 2020 Jul 2;12(7):1759. doi: 10.3390/cancers12071759 (PMC7409309; doi:10.3390/cancers12071759)
Supplement: Supplementary file 1 [file cancers-12-01759-s001.zip]

Archive with 2 entries (2 files):
- Supplementary method (2020-6-23).docx
- Supplementary tables.docx
